# Supplementary material for: Inertial Motion Capture-Based Estimation of L5/S1 Moments during Manual Materials Handling
Source: Sensors (Basel). 2022 Aug 26;22(17):6454. doi: 10.3390/s22176454 (PMC9459798; doi:10.3390/s22176454)
Supplement: Supplementary file 1 [file sensors-22-06454-s001.zip]

Archive with 1 entries (1 files):
- sensors-1854277-supplementary.pdf
